# Supplementary material for: Discovery of new drug indications for COVID-19: A drug repurposing approach
Source: PLoS One. 2022 May 24;17(5):e0267095. doi: 10.1371/journal.pone.0267095 (PMC9129022; doi:10.1371/journal.pone.0267095)
Supplement: S3 Table — (TXT) [file pone.0267095.s005.txt]

CIDm00002390
CIDm00002888
CIDm00003652
CIDm00003899
CIDm00004112
CIDm00005291
CIDm00006968
CIDm00007950
CIDm00008141
CIDm00010138
CIDm00010206
CIDm00015910
CIDm00021800
CIDm00066144
CIDm00078211
CIDm00108213
CIDm00121749
CIDm00126565
CIDm00151228
CIDm00177335
CIDm00447042
CIDm00656969
CIDm03032984
CIDm03062316
CIDm03086686
CIDm05327044
CIDm05330790
CIDm05353980
CIDm05494425
CIDm06419747
CIDm09818231
CIDm09832804
CIDm09912092
CIDm10296883
CIDm10341154
CIDm10435195
CIDm11210478
CIDm11442891
CIDm11485656
CIDm11496628
CIDm11671467
CIDm13813285
CIDm16007391
CIDm16126651
CIDm16220188
CIDm16659841
CIDm16722832
CIDm16722836
CIDm16760346
CIDm17754772
CIDm18232300
CIDm18644445
CIDm19688736
CIDm23725284
CIDm24850912
CIDm24995523
CIDm25062766
CIDm44205240
CIDm46213929
CIDm46216795
CIDm49831257
CIDm50909901
CIDm54571567
CIDm54676905
CIDm56603701
CIDm56634574
CIDm57336812
CIDm57411964
CIDm57990770
CIDm59422203
CIDm78350445
CIDs00000175
CIDs00000231
CIDs00000280
CIDs00000283
CIDs00000311
CIDs00000544
CIDs00000588
CIDs00000602
CIDs00000612
CIDs00000679
CIDs00000702
CIDs00000712
CIDs00000750
CIDs00000753
CIDs00000757
CIDs00000764
CIDs00000772
CIDs00000774
CIDs00000784
CIDs00000887
CIDs00000896
CIDs00000923
CIDs00000961
CIDs00000977
CIDs00001003
CIDs00001871
CIDs00002019
CIDs00002022
CIDs00002082
CIDs00002092
CIDs00002132
CIDs00002145
CIDs00002187
CIDs00002244
CIDs00002264
CIDs00002265
CIDs00002349
CIDs00002435
CIDs00002446
CIDs00002526
CIDs00002726
CIDs00002767
CIDs00002770
CIDs00002771
CIDs00002780
CIDs00002905
CIDs00002907
CIDs00003003
CIDs00003016
CIDs00003032
CIDs00003055
CIDs00003100
CIDs00003148
CIDs00003151
CIDs00003162
CIDs00003168
CIDs00003385
CIDs00003397
CIDs00003454
CIDs00003467
CIDs00003468
CIDs00003485
CIDs00003510
CIDs00003516
CIDs00003559
CIDs00003606
CIDs00003652
CIDs00003676
CIDs00003715
CIDs00003758
CIDs00003763
CIDs00003776
CIDs00003821
CIDs00003899
CIDs00003958
CIDs00004034
CIDs00004159
CIDs00004168
CIDs00004174
CIDs00004192
CIDs00004211
CIDs00004416
CIDs00004534
CIDs00004585
CIDs00004595
CIDs00004737
CIDs00004766
CIDs00004828
CIDs00004873
CIDs00004891
CIDs00004896
CIDs00004897
CIDs00004917
CIDs00004926
CIDs00004927
CIDs00004939
CIDs00005234
CIDs00005291
CIDs00005426
CIDs00005440
CIDs00005566
CIDs00005568
CIDs00005577
CIDs00005590
CIDs00005707
CIDs00005743
CIDs00005744
CIDs00005745
CIDs00005753
CIDs00005754
CIDs00005755
CIDs00005757
CIDs00005789
CIDs00005815
CIDs00005825
CIDs00005834
CIDs00005839
CIDs00005865
CIDs00005875
CIDs00005876
CIDs00005877
CIDs00005881
CIDs00005909
CIDs00005950
CIDs00005957
CIDs00005961
CIDs00005962
CIDs00005963
CIDs00005978
CIDs00005988
CIDs00005994
CIDs00005997
CIDs00006010
CIDs00006013
CIDs00006049
CIDs00006106
CIDs00006128
CIDs00006166
CIDs00006197
CIDs00006215
CIDs00006238
CIDs00006251
CIDs00006252
CIDs00006279
CIDs00006293
CIDs00006342
CIDs00006395
CIDs00006436
CIDs00006503
CIDs00006556
CIDs00006726
CIDs00006741
CIDs00006830
CIDs00006968
CIDs00007071
CIDs00007083
CIDs00007950
CIDs00008141
CIDs00008778
CIDs00009053
CIDs00009400
CIDs00009642
CIDs00009782
CIDs00009878
CIDs00010138
CIDs00010206
CIDs00010660
CIDs00011009
CIDs00011289
CIDs00011683
CIDs00012594
CIDs00012793
CIDs00013769
CIDs00014798
CIDs00015209
CIDs00015910
CIDs00016158
CIDs00016490
CIDs00016533
CIDs00016623
CIDs00016752
CIDs00016850
CIDs00016923
CIDs00017182
CIDs00018064
CIDs00019090
CIDs00019638
CIDs00019648
CIDs00019746
CIDs00019920
CIDs00020469
CIDs00021800
CIDs00021826
CIDs00023830
CIDs00023937
CIDs00023968
CIDs00023985
CIDs00023994
CIDs00024203
CIDs00024523
CIDs00024524
CIDs00024584
CIDs00024602
CIDs00024621
CIDs00024854
CIDs00026388
CIDs00031100
CIDs00031307
CIDs00031703
CIDs00033032
CIDs00033624
CIDs00036294
CIDs00036462
CIDs00039034
CIDs00039507
CIDs00039860
CIDs00041134
CIDs00043008
CIDs00047725
CIDs00054580
CIDs00055245
CIDs00056044
CIDs00059693
CIDs00060652
CIDs00061671
CIDs00061774
CIDs00062963
CIDs00063036
CIDs00063039
CIDs00063041
CIDs00063042
CIDs00063043
CIDs00063044
CIDs00063045
CIDs00063046
CIDs00063049
CIDs00065478
CIDs00065763
CIDs00066144
CIDs00066249
CIDs00066257
CIDs00066466
CIDs00066532
CIDs00067158
CIDs00068570
CIDs00068861
CIDs00071342
CIDs00071386
CIDs00071391
CIDs00071398
CIDs00071415
CIDs00072078
CIDs00077870
CIDs00077998
CIDs00078211
CIDs00083969
CIDs00084003
CIDs00088366
CIDs00091488
CIDs00099129
CIDs00101526
CIDs00102056
CIDs00104741
CIDs00107653
CIDs00107778
CIDs00107822
CIDs00107999
CIDs00108182
CIDs00108213
CIDs00114978
CIDs00121749
CIDs00122051
CIDs00122140
CIDs00123591
CIDs00123987
CIDs00126565
CIDs00126941
CIDs00127046
CIDs00127575
CIDs00130075
CIDs00131503
CIDs00137519
CIDs00145068
CIDs00146570
CIDs00147320
CIDs00151075
CIDs00151228
CIDs00152320
CIDs00152921
CIDs00158786
CIDs00159739
CIDs00160628
CIDs00160742
CIDs00160753
CIDs00165693
CIDs00167583
CIDs00173510
CIDs00177335
CIDs00189460
CIDs00195385
CIDs00196118
CIDs00216326
CIDs00219090
CIDs00222786
CIDs00236702
CIDs00240767
CIDs00247839
CIDs00248893
CIDs00250948
CIDs00259331
CIDs00282070
CIDs00383413
CIDs00387447
CIDs00410261
CIDs00414700
CIDs00440707
CIDs00442514
CIDs00443314
CIDs00443450
CIDs00443936
CIDs00443958
CIDs00443967
CIDs00443980
CIDs00444008
CIDs00444899
CIDs00445643
CIDs00447042
CIDs00448457
CIDs00448537
CIDs00457674
CIDs00460612
CIDs00461776
CIDs00561023
CIDs00633091
CIDs00636374
CIDs00643961
CIDs00643964
CIDs00656664
CIDs00656804
CIDs00656969
CIDs00657180
CIDs00657238
CIDs00667490
CIDs00667528
CIDs00736506
CIDs00818386
CIDs00852489
CIDs01473253
CIDs01549303
CIDs02733525
CIDs02779901
CIDs03001028
CIDs03005572
CIDs03030071
CIDs03032325
CIDs03032474
CIDs03032984
CIDs03033151
CIDs03036968
CIDs03062316
CIDs03086461
CIDs03503767
CIDs05137129
CIDs05280754
CIDs05281004
CIDs05281321
CIDs05282380
CIDs05282492
CIDs05282493
CIDs05284566
CIDs05284616
CIDs05288662
CIDs05311018
CIDs05311051
CIDs05311067
CIDs05311068
CIDs05311221
CIDs05311412
CIDs05327044
CIDs05328779
CIDs05329102
CIDs05330790
CIDs05353586
CIDs05359264
CIDs05359476
CIDs05360373
CIDs05360696
CIDs05360697
CIDs05362449
CIDs05386092
CIDs05388959
CIDs05460037
CIDs05460048
CIDs05461123
CIDs05463980
CIDs05484286
CIDs05494425
CIDs06046885
CIDs06400916
CIDs06404492
CIDs06419747
CIDs06439245
CIDs06473739
CIDs06714002
CIDs06850741
CIDs06850791
CIDs06918155
CIDs06918330
CIDs06918365
CIDs09543676
CIDs09549299
CIDs09578346
CIDs09776842
CIDs09811784
CIDs09824013
CIDs09832804
CIDs09876863
CIDs09909468
CIDs09910575
CIDs09917021
CIDs09926791
CIDs09949848
CIDs09961920
CIDs09980241
CIDs10296883
CIDs10341154
CIDs10357822
CIDs10435195
CIDs10900799
CIDs11210478
CIDs11245343
CIDs11442891
CIDs11485656
CIDs11496628
CIDs11561674
CIDs11585765
CIDs11671467
CIDs11696609
CIDs11954353
CIDs11954369
CIDs11966311
CIDs13018150
CIDs13813285
CIDs15764346
CIDs16007391
CIDs16118707
CIDs16133918
CIDs16220188
CIDs16659841
CIDs16722832
CIDs16722836
CIDs16760346
CIDs18220055
CIDs18232300
CIDs18639648
CIDs18644445
CIDs19688736
CIDs19911058
CIDs21150757
CIDs21349740
CIDs22806746
CIDs22812802
CIDs22842165
CIDs22845741
CIDs23111554
CIDs23724748
CIDs24212124
CIDs24755493
CIDs24802025
CIDs24821094
CIDs24850912
CIDs24978514
CIDs24978564
CIDs24995523
CIDs25062766
CIDs25074469
CIDs25108499
CIDs25126797
CIDs25203219
CIDs40461270
CIDs44205240
CIDs44237275
CIDs44263835
CIDs44460192
CIDs44559187
CIDs44559188
CIDs44593379
CIDs46213929
CIDs46216795
CIDs46878422
CIDs46891809
CIDs46897866
CIDs49769065
CIDs49831257
CIDs49837856
CIDs49847690
CIDs50909901
CIDs53627591
CIDs53629505
CIDs53629845
CIDs53941664
CIDs53995268
CIDs54035842
CIDs54302862
CIDs54331680
CIDs54462751
CIDs54571567
CIDs54676905
CIDs56603655
CIDs56603701
CIDs56634574
CIDs56841124
CIDs56842164
CIDs56999026
CIDs57336812
CIDs57411964
CIDs57416551
CIDs57928403
CIDs57990869
CIDs59422203
CIDs67270298
CIDs69394080
CIDs70678543
CIDs71305034
CIDs71316217
CIDs76850155
CIDs77620543
CIDs78350445
CIDs86598188
CIDs90657102
CIDs90861560
CIDs91174602
CIDs91229645
CIDs91466104
CIDs00005743
CIDm44205240
