# Supplementary material for: Discovery of new drug indications for COVID-19: A drug repurposing approach
Source: PLoS One. 2022 May 24;17(5):e0267095. doi: 10.1371/journal.pone.0267095 (PMC9129022; doi:10.1371/journal.pone.0267095)
Supplement: S4 Table — (TXT) [file pone.0267095.s006.txt]

CIDm00002390	632
CIDm00002888	786
CIDm00003652	246
CIDm00003899	275
CIDm00004112	423
CIDm00005291	366
CIDm00006968	170
CIDm00007950	221
CIDm00008141	334
CIDm00010206	197
CIDm00015910	312
CIDm00108213	150
CIDm00121749	191
CIDm00126565	732
CIDm00177335	559
CIDm00447042	218
CIDm00656969	177
CIDm03032984	207
CIDm03062316	241
CIDm03086686	456
CIDm05327044	206
CIDm05330790	427
CIDm05353980	416
CIDm05494425	344
CIDm06419747	190
CIDm09818231	483
CIDm10296883	184
CIDm11210478	167
CIDm11671467	205
CIDm13813285	207
CIDm16007391	209
CIDm16659841	917
CIDm16722832	155
CIDm16722836	754
CIDm17754772	457
CIDm18232300	221
CIDm23725284	165
CIDm24850912	168
CIDm25062766	949
CIDm44205240	367
CIDm46213929	198
CIDm46216795	481
CIDm49831257	169
CIDm57336812	546
CIDm57990770	536
CIDm59422203	566
CIDs00000175	304
CIDs00000231	400
CIDs00000280	332
CIDs00000283	366
CIDs00000311	457
CIDs00000544	482
CIDs00000588	295
CIDs00000602	251
CIDs00000612	271
CIDs00000679	372
CIDs00000702	420
CIDs00000712	279
CIDs00000750	323
CIDs00000753	578
CIDs00000757	192
CIDs00000764	211
CIDs00000772	373
CIDs00000774	600
CIDs00000784	480
CIDs00000887	303
CIDs00000896	588
CIDs00000923	509
CIDs00000961	552
CIDs00000977	453
CIDs00001003	483
CIDs00002019	349
CIDs00002022	313
CIDs00002082	343
CIDs00002092	200
CIDs00002132	168
CIDs00002145	202
CIDs00002187	290
CIDs00002244	479
CIDs00002264	226
CIDs00002265	281
CIDs00002349	263
CIDs00002435	183
CIDs00002526	302
CIDs00002726	369
CIDs00002767	389
CIDs00002770	440
CIDs00002771	286
CIDs00002780	252
CIDs00002905	205
CIDs00002907	332
CIDs00003016	407
CIDs00003032	504
CIDs00003100	278
CIDs00003151	194
CIDs00003162	187
CIDs00003168	252
CIDs00003385	351
CIDs00003397	242
CIDs00003454	352
CIDs00003467	275
CIDs00003468	246
CIDs00003485	229
CIDs00003510	249
CIDs00003559	289
CIDs00003606	443
CIDs00003652	246
CIDs00003676	482
CIDs00003715	401
CIDs00003758	304
CIDs00003763	304
CIDs00003776	437
CIDs00003821	269
CIDs00003899	275
CIDs00004034	196
CIDs00004168	336
CIDs00004174	321
CIDs00004192	184
CIDs00004211	700
CIDs00004416	186
CIDs00004534	342
CIDs00004585	186
CIDs00004595	173
CIDs00004737	323
CIDs00004766	227
CIDs00004828	619
CIDs00004873	256
CIDs00004891	234
CIDs00004917	192
CIDs00004926	245
CIDs00004927	439
CIDs00004939	257
CIDs00005234	268
CIDs00005291	366
CIDs00005426	493
CIDs00005440	155
CIDs00005566	763
CIDs00005568	437
CIDs00005577	335
CIDs00005590	258
CIDs00005707	220
CIDs00005743	413
CIDs00005744	266
CIDs00005745	245
CIDs00005753	337
CIDs00005754	498
CIDs00005755	285
CIDs00005757	343
CIDs00005789	256
CIDs00005815	492
CIDs00005825	303
CIDs00005839	529
CIDs00005865	261
CIDs00005877	178
CIDs00005881	327
CIDs00005909	314
CIDs00005950	356
CIDs00005957	635
CIDs00005961	348
CIDs00005962	341
CIDs00005963	193
CIDs00005978	365
CIDs00005988	282
CIDs00005994	326
CIDs00005997	377
CIDs00006010	156
CIDs00006013	341
CIDs00006049	301
CIDs00006106	343
CIDs00006128	352
CIDs00006166	312
CIDs00006197	326
CIDs00006215	200
CIDs00006238	313
CIDs00006251	215
CIDs00006252	253
CIDs00006279	428
CIDs00006293	232
CIDs00006342	204
CIDs00006395	154
CIDs00006436	273
CIDs00006503	369
CIDs00006556	249
CIDs00006726	187
CIDs00006741	339
CIDs00006830	600
CIDs00006968	170
CIDs00007071	211
CIDs00007083	197
CIDs00007950	221
CIDs00008141	334
CIDs00008778	272
CIDs00009400	215
CIDs00009782	150
CIDs00009878	173
CIDs00010206	197
CIDs00011009	400
CIDs00011289	237
CIDs00011683	206
CIDs00012594	361
CIDs00012793	216
CIDs00014798	224
CIDs00015209	227
CIDs00015910	312
CIDs00016533	150
CIDs00016623	432
CIDs00016850	237
CIDs00018064	304
CIDs00019648	264
CIDs00019920	340
CIDs00020469	524
CIDs00021826	180
CIDs00023830	311
CIDs00023937	213
CIDs00023968	222
CIDs00023985	297
CIDs00023994	580
CIDs00024203	205
CIDs00024523	160
CIDs00024524	228
CIDs00024584	265
CIDs00024602	265
CIDs00024621	387
CIDs00024854	237
CIDs00031100	297
CIDs00031307	150
CIDs00031703	488
CIDs00033032	535
CIDs00033624	407
CIDs00036294	168
CIDs00036462	436
CIDs00039860	174
CIDs00043008	161
CIDs00047725	192
CIDs00055245	247
CIDs00059693	355
CIDs00060652	800
CIDs00061671	258
CIDs00061774	184
CIDs00066249	203
CIDs00068570	435
CIDs00068861	475
CIDs00071391	180
CIDs00071398	452
CIDs00077998	474
CIDs00084003	163
CIDs00088366	252
CIDs00099129	203
CIDs00101526	538
CIDs00102056	249
CIDs00104741	181
CIDs00107778	345
CIDs00108182	185
CIDs00108213	150
CIDs00121749	191
CIDs00122140	198
CIDs00123591	167
CIDs00123987	234
CIDs00126565	732
CIDs00126941	423
CIDs00145068	436
CIDs00146570	151
CIDs00147320	282
CIDs00158786	182
CIDs00159739	249
CIDs00167583	193
CIDs00177335	559
CIDs00189460	245
CIDs00216326	547
CIDs00222786	402
CIDs00248893	283
CIDs00259331	173
CIDs00383413	291
CIDs00387447	475
CIDs00440707	244
CIDs00442514	257
CIDs00443314	235
CIDs00443450	225
CIDs00444008	172
CIDs00444899	445
CIDs00445643	606
CIDs00447042	218
CIDs00448457	734
CIDs00448537	475
CIDs00460612	238
CIDs00461776	214
CIDs00636374	150
CIDs00643961	433
CIDs00643964	270
CIDs00656664	204
CIDs00656969	177
CIDs00657180	246
CIDs00667490	303
CIDs02733525	401
CIDs02779901	208
CIDs03001028	244
CIDs03005572	180
CIDs03032325	223
CIDs03032984	207
CIDs03036968	237
CIDs03062316	241
CIDs05280754	264
CIDs05281004	555
CIDs05281321	786
CIDs05282380	233
CIDs05284616	467
CIDs05311018	264
CIDs05311068	612
CIDs05311221	172
CIDs05311412	150
CIDs05327044	206
CIDs05328779	632
CIDs05329102	456
CIDs05330790	427
CIDs05353586	314
CIDs05359264	236
CIDs05359476	440
CIDs05360373	328
CIDs05360696	330
CIDs05360697	170
CIDs05362449	181
CIDs05386092	199
CIDs05460037	296
CIDs05460048	309
CIDs05461123	184
CIDs05494425	344
CIDs06046885	199
CIDs06400916	271
CIDs06419747	190
CIDs06850791	202
CIDs06918155	800
CIDs06918365	885
CIDs09549299	340
CIDs09776842	178
CIDs09811784	151
CIDs09909468	159
CIDs09926791	483
CIDs09961920	400
CIDs10296883	184
CIDs10900799	170
CIDs11210478	167
CIDs11245343	287
CIDs11671467	205
CIDs11966311	251
CIDs13813285	207
CIDs15764346	231
CIDs16007391	209
CIDs16118707	233
CIDs16659841	917
CIDs16722832	155
CIDs16722836	754
CIDs18232300	221
CIDs21150757	213
CIDs22845741	151
CIDs23111554	217
CIDs23724748	173
CIDs24755493	358
CIDs24802025	209
CIDs24850912	168
CIDs24978514	233
CIDs24978564	208
CIDs25062766	949
CIDs25126797	457
CIDs44205240	561
CIDs44263835	243
CIDs44460192	345
CIDs44593379	162
CIDs46213929	198
CIDs46216795	263
CIDs46878422	185
CIDs46897866	342
CIDs49769065	214
CIDs49831257	212
CIDs49837856	323
CIDs53627591	218
CIDs53629505	409
CIDs54302862	400
CIDs56603655	190
CIDs56841124	173
CIDs57336812	546
CIDs57928403	165
CIDs57990869	189
CIDs59422203	566
CIDs70678543	171
CIDs77620543	248
CIDs86598188	205
